# Supplementary material for: Expression of Tumor Necrosis Factor-Alpha-Mediated Genes Predicts Recurrence-Free Survival in Lung Cancer
Source: PLoS One. 2014 Dec 30;9(12):e115945. doi: 10.1371/journal.pone.0115945 (PMC4280165; doi:10.1371/journal.pone.0115945)
Supplement: S1 Table — The genes commonly differentially expressed between WT and TNF-α/TNFR KO mice. (XLSX) [file pone.0115945.s003.xlsx]

## Sheet: Sheet1
Up-regulated genes are highlighted in red.
Down-regulated genes are highlighted in blue.
		GSE43145			GSE33253
gene_symbol	gene_title	fold_change	FDR (%)		fold_change.1	FDR (%)
Golga7	golgi autoantigen, golgin subfamily a, 7	1.1035	0		1.15241	0
Xpo7	exportin 7	1.15687	0		1.25607	0
Tug1	taurine upregulated gene 1	1.13265	0		1.33426	0
Rrn3	RRN3 RNA polymerase I transcription factor homolog (yeast)	1.25824	0		1.12308	0
Scd2	stearoyl-Coenzyme A desaturase 2	2.61862	0		1.4281	0
Creg1	cellular repressor of E1A-stimulated genes 1	1.15794	0		1.19151	0
Abce1	ATP-binding cassette, sub-family E (OABP), member 1	1.19916	0		1.29227	0
Fabp3	fatty acid binding protein 3, muscle and heart	8.83661	0		1.29504	0
Snd1	staphylococcal nuclease and tudor domain containing 1	1.16946	0		1.41619	0
Scarb1	scavenger receptor class B, member 1	1.35567	0		1.15752	0
Kti12	KTI12 homolog, chromatin associated (S. cerevisiae)	1.25689	0		1.11096	0
Nr2f2	nuclear receptor subfamily 2, group F, member 2	1.47942	0		1.41638	0
Kifc3	kinesin family member C3	1.49495	0		1.10995	0
Surf4	surfeit gene 4	1.19622	0		1.1832	0
Mrpl28	mitochondrial ribosomal protein L28	1.22412	0		1.31119	0
Kctd20	potassium channel tetramerisation domain containing 20	1.21536	0		1.16825	0
Mcam	melanoma cell adhesion molecule	1.30869	0		1.3869	0
Pfkfb3	6-phosphofructo-2-kinase/fructose-2,6-biphosphatase 3	1.43812	0		1.44989	0
Ltbr	lymphotoxin B receptor	1.13303	0		1.24175	0
Nfe2l2	nuclear factor, erythroid derived 2, like 2	1.1802	0		1.42039	0
Dppa5a	developmental pluripotency associated 5A	1.69355	0		1.11212	0
Slc4a2	solute carrier family 4 (anion exchanger), member 2	1.65892	0		1.15911	0
Akt1	thymoma viral proto-oncogene 1	1.11793	0		1.20035	0
Ube3a	ubiquitin protein ligase E3A	1.21958	0		1.42135	0
Mcl1	myeloid cell leukemia sequence 1	1.13994	0		1.29482	0
Kpnb1	karyopherin (importin) beta 1	1.3588	0		1.23756	0
Rrs1	RRS1 ribosome biogenesis regulator homolog (S. cerevisiae)	1.20087	0		1.43383	0
Zfp238	zinc finger protein 238	1.15219	0		1.12393	0
Ube2g2	ubiquitin-conjugating enzyme E2G 2	1.26539	0		1.50476	0
Ddt	D-dopachrome tautomerase	1.20649	0		1.21655	0
Galk1	galactokinase 1	1.7015	0		1.14781	0
Fkbp11	FK506 binding protein 11	1.61841	0		1.42024	0
Anapc11	anaphase promoting complex subunit 11	1.12717	0		1.12099	0
Fbxl14	F-box and leucine-rich repeat protein 14	1.14137	0		1.30519	0
Cdr2	cerebellar degeneration-related 2	1.41849	0		1.36427	0
Rps6ka2	ribosomal protein S6 kinase, polypeptide 2	1.10588	0		1.573	0
Mybl2	myeloblastosis oncogene-like 2	1.43666	0		1.31028	0
Ube2j1	ubiquitin-conjugating enzyme E2, J1	1.12815	0		1.77829	0
Sfrs9	splicing factor, arginine/serine rich 9	1.15534	0		1.19623	0
Lass4	LAG1 homolog, ceramide synthase 4	1.51337	0		1.15362	0
Gcat	glycine C-acetyltransferase (2-amino-3-ketobutyrate-coenzyme A ligase)	1.42169	0		1.37147	0
Kpna4	karyopherin (importin) alpha 4	1.20828	0		1.14402	0
Naa15	N(alpha)-acetyltransferase 15, NatA auxiliary subunit	1.21751	0		1.57039	0
Inpp1	inositol polyphosphate-1-phosphatase	1.21985	0		1.48423	0
Psme3	proteaseome (prosome, macropain) 28 subunit, 3	1.29544	0		1.26045	0
Mtmr4	myotubularin related protein 4	1.43914	0		1.3156	0
Dnaja4	DnaJ (Hsp40) homolog, subfamily A, member 4	1.16605	0		1.20429	0
Sgol1	shugoshin-like 1 (S. pombe)	1.53515	0		1.202	0
Dcbld1	discoidin, CUB and LCCL domain containing 1	1.44073	0		1.7433	0
Ptpn21	protein tyrosine phosphatase, non-receptor type 21	1.36979	0		1.16962	0
Alg14	asparagine-linked glycosylation 14 homolog (yeast)	1.10911	0		1.14461	0
2410004B18Rik	RIKEN cDNA 2410004B18 gene	1.14953	0		1.37358	0
Mthfd2	methylenetetrahydrofolate dehydrogenase (NAD+ dependent), methenyltetrahydrofolate cyclohydrolase	1.26879	0		1.30716	0
Upf1	UPF1 regulator of nonsense transcripts homolog (yeast)	1.1712	0		1.34653	0
Sema3e	sema domain, immunoglobulin domain (Ig), short basic domain, secreted, (semaphorin) 3E	1.45598	0		1.46121	0
Pa2g4	proliferation-associated 2G4	1.45582	0		1.5075	0
Srfbp1	serum response factor binding protein 1	1.11908	0		1.2362	0
Csrp2	cysteine and glycine-rich protein 2	1.29119	0		1.16846	0
Il17ra	interleukin 17 receptor A	1.1567	0		1.36641	0
Son	Son DNA binding protein	1.16241	0		1.20562	0
Pole3	polymerase (DNA directed), epsilon 3 (p17 subunit)	1.11137	0		1.40919	0
Banf1	barrier to autointegration factor 1	1.19158	0		1.10494	0
Gopc	golgi associated PDZ and coiled-coil motif containing	1.13176	0		1.47751	0
Rabep1	rabaptin, RAB GTPase binding effector protein 1	1.17537	0		1.78053	0
Slc6a6	solute carrier family 6 (neurotransmitter transporter, taurine), member 6	1.24849	0		1.55985	0
Fgfr3	fibroblast growth factor receptor 3	1.32754	0		2.72575	0
Nr3c1	nuclear receptor subfamily 3, group C, member 1	1.24885	0		1.38317	0
Tgs1	trimethylguanosine synthase homolog (S. cerevisiae)	1.15064	0		1.19856	0
Eif4e2	eukaryotic translation initiation factor 4E member 2	1.15638	0		1.10211	0
Hras1	Harvey rat sarcoma virus oncogene 1	1.19818	0		1.1806	0
Cdk4	cyclin-dependent kinase 4	1.10507	0		1.18441	0
Bag3	BCL2-associated athanogene 3	1.20736	0		1.36418	0
Ctdspl	CTD (carboxy-terminal domain, RNA polymerase II, polypeptide A) small phosphatase-like	1.24096	0		1.17013	0
Cs	citrate synthase	1.35903	0		1.13985	0
Tceb3	transcription elongation factor B (SIII), polypeptide 3	1.22729	0		1.19315	0
Ap3s1	adaptor-related protein complex 3, sigma 1 subunit	1.15127	0		1.14597	0
Hmga2	high mobility group AT-hook 2	1.17173	0		1.68504	0
Hnrnpu	heterogeneous nuclear ribonucleoprotein U	1.1143	0		1.19768	0
Dnmt3a	DNA methyltransferase 3A	1.38329	0		1.4098	0
Lman2	lectin, mannose-binding 2	1.12246	0		1.16715	0
Incenp	inner centromere protein	1.27463	0		1.43612	0
Rnf10	ring finger protein 10	1.26228	0		1.19242	0
Dom3z	DOM-3 homolog Z (C. elegans)	1.1395	0		1.10473	0
Nedd1	neural precursor cell expressed, developmentally down-regulated gene 1	1.15488	0		1.26311	0
Ergic1	endoplasmic reticulum-golgi intermediate compartment (ERGIC) 1	1.15893	0		1.49364	0
Yaf2	YY1 associated factor 2	1.16619	0		1.15988	0
Fdps	farnesyl diphosphate synthetase	1.42086	0		1.13024	0
Top1	topoisomerase (DNA) I	1.10929	0		1.44304	0
Brd2	bromodomain containing 2	1.12284	0		1.36733	0
Hsph1	heat shock 105kDa/110kDa protein 1	1.55434	0		1.12904	0
Ppan	peter pan homolog (Drosophila)	1.24557	0		1.15762	0
Tram1	translocating chain-associating membrane protein 1	1.1492	0		1.31276	0
Sf1	splicing factor 1	1.24564	0		1.23485	0
Zcchc8	zinc finger, CCHC domain containing 8	1.25983	0		1.32802	0
Sfpq	splicing factor proline/glutamine rich (polypyrimidine tract binding protein associated)	1.3905	0		1.30036	0
Aacs	acetoacetyl-CoA synthetase	1.47313	0		1.2565	0
Elof1	elongation factor 1 homolog (ELF1, S. cerevisiae)	1.21613	0		1.34385	0
Mrto4	MRT4, mRNA turnover 4, homolog (S. cerevisiae)	1.2524	0		1.15285	0
D030056L22Rik	RIKEN cDNA D030056L22 gene	1.1702	0		1.4614	0
Kctd5	potassium channel tetramerisation domain containing 5	1.18307	0		1.56797	0
Wdr26	WD repeat domain 26	1.10096	0		1.44338	0
Nop14	NOP14 nucleolar protein homolog (yeast)	1.1197	0		1.42904	0
Epb4.1	erythrocyte protein band 4.1	1.2785	0		1.1021	0
Ppp5c	protein phosphatase 5, catalytic subunit	1.10964	0		1.12732	0
Seh1l	SEH1-like (S. cerevisiae	1.15406	0		1.2242	0
Ncln	nicalin homolog (zebrafish)	1.38297	0		1.37568	0
Erlin1	ER lipid raft associated 1	1.34475	0		1.17325	0
Rad23b	RAD23b homolog (S. cerevisiae)	1.19993	0		1.12037	0
Ubap2	ubiquitin-associated protein 2	1.16132	0		1.12907	0
Depdc7	DEP domain containing 7	1.34978	0		1.65786	0
Ppp6c	protein phosphatase 6, catalytic subunit	1.21833	0		1.17716	0
Adhfe1	alcohol dehydrogenase, iron containing, 1	2.88025	0		1.47486	0
Mtap	methylthioadenosine phosphorylase	1.55862	0		1.11278	0
Ccdc58	coiled-coil domain containing 58	1.11684	0		1.14523	0
Ppp1r8	protein phosphatase 1, regulatory (inhibitor) subunit 8	1.1478	0		1.11322	0
Pycr1	pyrroline-5-carboxylate reductase 1	1.37988	0		1.12656	2.636
Gorasp2	golgi reassembly stacking protein 2	1.2044	0		1.25624	0
Eef2	eukaryotic translation elongation factor 2	1.10365	0		1.21908	0
Enah	enabled homolog (Drosophila)	1.88353	0		1.45084	0
Ptbp1	polypyrimidine tract binding protein 1	1.26283	0		1.32822	0
Sfrs7	splicing factor, arginine/serine-rich 7	1.13909	0		1.11847	0
2700078E11Rik	RIKEN cDNA 2700078E11 gene	1.37394	0		1.13303	0
Arntl	aryl hydrocarbon receptor nuclear translocator-like	1.52547	0		1.13284	2.636
Acly	ATP citrate lyase	1.25136	0		1.15563	0
Myef2	myelin basic protein expression factor 2, repressor	2.01715	0		1.50714	0
Raf1	v-raf-leukemia viral oncogene 1	1.26594	0		1.34751	0
Bmpr1a	bone morphogenetic protein receptor, type 1A	1.1774	0		1.48408	0
D19Wsu162e	DNA segment, Chr 19, Wayne State University 162, expressed	1.21118	0		1.26795	0
Trnt1	tRNA nucleotidyl transferase, CCA-adding, 1	1.11422	0		1.26632	0
Cflar	CASP8 and FADD-like apoptosis regulator	1.15931	0		1.22933	0
Tmem167	transmembrane protein 167	1.15729	0		1.10474	0
Med21	mediator complex subunit 21	1.1645	0		1.20053	0
Atf5	activating transcription factor 5	1.51343	0		1.59667	0
Stt3b	STT3, subunit of the oligosaccharyltransferase complex, homolog B (S. cerevisiae)	1.11355	0		1.42552	0
Ski	ski sarcoma viral oncogene homolog (avian)	1.28232	0		1.84915	0
Ywhae	tyrosine 3-monooxygenase/tryptophan 5-monooxygenase activation protein, epsilon polypeptide	1.16355	0		1.19408	0
Eif3j	eukaryotic translation initiation factor 3, subunit J	1.18071	0		1.18051	0
Rnf121	ring finger protein 121	1.22661	0		1.12195	2.636
Iars	isoleucine-tRNA synthetase	1.17752	0		1.12112	0
Antxr2	anthrax toxin receptor 2	1.34178	0		1.17529	0
Dgkz	diacylglycerol kinase zeta	1.11531	0		1.1739	0
Ckap4	cytoskeleton-associated protein 4	1.11798	0		1.51778	0
Kpna6	karyopherin (importin) alpha 6	1.16185	0		1.16514	0
Rps9	ribosomal protein S9	1.25408	0		1.31145	0
Rapgef1	Rap guanine nucleotide exchange factor (GEF) 1	1.22054	0		1.71921	0
Smo	smoothened homolog (Drosophila)	2.00253	0		1.25701	0
Map4k5	mitogen-activated protein kinase kinase kinase kinase 5	1.23516	0		1.31986	0
Zbed4	zinc finger, BED domain containing 4	1.34567	0		1.5267	0
Cenpn	centromere protein N	1.29011	0		1.31371	0
Arih1	ariadne ubiquitin-conjugating enzyme E2 binding protein homolog 1 (Drosophila)	1.26008	0		1.2356	0
Slc38a10	solute carrier family 38, member 10	1.27816	0		1.46725	0
Med19	mediator of RNA polymerase II transcription, subunit 19 homolog (yeast)	1.14113	0		1.25679	0
Mycbp	c-myc binding protein	1.17156	0		1.30415	0
Col16a1	collagen, type XVI, alpha 1	1.15474	0		1.39374	0
Tpx2	TPX2, microtubule-associated protein homolog (Xenopus laevis)	1.55153	0		1.41067	0
Cpsf6	cleavage and polyadenylation specific factor 6	1.2895	0		1.11944	0
Larp1	La ribonucleoprotein domain family, member 1	1.33196	0		1.17819	0
Ccdc134	coiled-coil domain containing 134	1.31694	0		1.36333	0
Eif1b	eukaryotic translation initiation factor 1B	1.14424	0		1.4114	0
Foxk2	forkhead box K2	1.38064	0		1.52367	0
Ndst1	N-deacetylase/N-sulfotransferase (heparan glucosaminyl) 1	1.23671	0		1.22876	0
Xpo5	exportin 5	1.34386	0		1.13724	0
Tmem41b	transmembrane protein 41B	1.25988	0		1.2713	0
1700029F09Rik	RIKEN cDNA 1700029F09 gene	1.23834	0		1.30209	0
Cand1	cullin associated and neddylation disassociated 1	1.11227	0		1.15539	0
Zfp661	zinc finger protein 661	1.21573	0		1.18353	2.636
Ptms	parathymosin	1.22219	0		1.13371	0
Klhdc10	kelch domain containing 10	1.15558	0		1.2715	0
Amotl1	angiomotin-like 1	1.46918	0		1.39275	0
Whsc1	Wolf-Hirschhorn syndrome candidate 1 (human)	1.61824	0		1.22355	0
Nolc1	nucleolar and coiled-body phosphoprotein 1	1.29791	0		1.22926	0
Ppil1	peptidylprolyl isomerase (cyclophilin)-like 1	1.48798	0		1.13539	0
Ttll4	tubulin tyrosine ligase-like family, member 4	1.35759	0		1.24169	0
Nol8	nucleolar protein 8	1.21088	0		1.29052	0
Slc35b2	solute carrier family 35, member B2	1.20582	0		1.13937	0
1700040I03Rik	RIKEN cDNA 1700040I03 gene	1.21325	0		1.16921	0
2610036L11Rik	RIKEN cDNA 2610036L11 gene	1.48432	0		1.55616	0
Arsb	arylsulfatase B	1.2414	0		1.29733	0
Tnpo3	transportin 3	1.13467	0		1.6219	0
2010317E24Rik	RIKEN cDNA 2010317E24 gene	2.32144	0		2.09813	0
Nacc2	nucleus accumbens associated 2, BEN and BTB (POZ) domain containing	1.21726	0		1.61258	0
Cyld	cylindromatosis (turban tumor syndrome)	1.27068	0		1.11095	0
Yars2	tyrosyl-tRNA synthetase 2 (mitochondrial)	1.1648	0		1.21953	0
Vps13a	vacuolar protein sorting 13A (yeast)	1.41192	0		1.68368	0
Nmral1	NmrA-like family domain containing 1	2.7745	0		1.22118	0
Sel1l	sel-1 suppressor of lin-12-like (C. elegans)	1.17625	0		1.14982	0
Tpmt	thiopurine methyltransferase	1.26951	0		1.21405	0
Naa30	N(alpha)-acetyltransferase 30, NatC catalytic subunit	1.23242	0		1.38693	0
Elavl1	ELAV (embryonic lethal, abnormal vision, Drosophila)-like 1 (Hu antigen R)	1.1497	0		1.17071	0
Terf1	telomeric repeat binding factor 1	1.30982	0		1.14503	2.636
Parva	parvin, alpha	1.19447	0		1.37996	0
2310022A10Rik	RIKEN cDNA 2310022A10 gene	1.19269	0		1.20711	2.31963
Nup43	nucleoporin 43	1.12996	0		1.18141	0
Poc1a	POC1 centriolar protein homolog A (Chlamydomonas)	1.13988	0		1.36879	0
Immt	inner membrane protein, mitochondrial	1.11056	0		1.16023	0
Fubp1	far upstream element (FUSE) binding protein 1	1.32743	0		1.14063	0
Tnpo1	transportin 1	1.11362	0		1.44495	0
Inpp5a	inositol polyphosphate-5-phosphatase A	1.50367	0		1.3139	0
Dcp1a	DCP1 decapping enzyme homolog A (S. cerevisiae)	1.17967	0		1.61033	0
Bud31	BUD31 homolog (yeast)	1.10314	0		1.19096	0
Snx27	sorting nexin family member 27	1.22298	0		1.38558	0
Pomt2	protein-O-mannosyltransferase 2	1.3076	0		1.12337	0
Rnf141	ring finger protein 141	1.1007	0		1.26132	0
Nat10	N-acetyltransferase 10	1.12247	0		1.25857	0
Cry1	cryptochrome 1 (photolyase-like)	2.30246	0		1.13167	2.636
Ubn1	ubinuclein 1	1.24803	0		1.87493	0
Cdc27	cell division cycle 27 homolog (S. cerevisiae)	1.21774	0		1.55671	0
Mapk1ip1l	mitogen-activated protein kinase 1 interacting protein 1-like	1.13105	0		1.21205	0
Kbtbd8	kelch repeat and BTB (POZ) domain containing 8	1.38538	0		1.42827	0
Pdap1	PDGFA associated protein 1	1.16786	0		1.14932	0
Atp8b2	ATPase, class I, type 8B, member 2	1.56545	0		1.21592	0
Appbp2	amyloid beta precursor protein (cytoplasmic tail) binding protein 2	1.19927	0		1.28106	0
Herc1	hect (homologous to the E6-AP (UBE3A) carboxyl terminus) domain and RCC1 (CHC1)-like domain (RLD) 1	1.21437	0		1.14863	0
Ubfd1	ubiquitin family domain containing 1	1.29968	0		1.3425	0
Mthfr	5,10-methylenetetrahydrofolate reductase	1.5215	0		1.2989	0
Slc35e1	solute carrier family 35, member E1	1.26865	0		1.34162	0
Usp37	ubiquitin specific peptidase 37	1.18844	0		1.45385	0
Bdp1	B double prime 1, subunit of RNA polymerase III transcription initiation factor IIIB	1.14081	0		1.24172	0
Fam73a	family with sequence similarity 73, member A	1.39872	0		3.25498	0
1700066M21Rik	RIKEN cDNA 1700066M21 gene	1.35414	0		1.13902	0
Msl1	male-specific lethal 1 homolog (Drosophila)	1.1239	0		1.44788	0
Sc5d	sterol-C5-desaturase (fungal ERG3, delta-5-desaturase) homolog (S. cerevisae)	1.26812	0		1.35304	0
Tmem56	transmembrane protein 56	1.34867	0		4.08795	0
Trim37	tripartite motif-containing 37	1.20512	0		1.37344	0
Crebzf	CREB/ATF bZIP transcription factor	1.26636	0		1.37306	0
Ccm2	cerebral cavernous malformation 2 homolog (human)	1.21145	0		1.1576	0
G2e3	G2/M-phase specific E3 ubiquitin ligase	1.24348	0		1.36499	0
Arf3	ADP-ribosylation factor 3	1.13104	0		1.10089	2.31963
Brd1	bromodomain containing 1	1.14086	0		1.11524	0
Baz1b	bromodomain adjacent to zinc finger domain, 1B	1.26266	0		1.14892	0
Tbl1xr1	transducin (beta)-like 1X-linked receptor 1	1.13391	0		1.31061	0
Iqgap3	IQ motif containing GTPase activating protein 3	1.3865	0		1.54609	0
Phf12	PHD finger protein 12	1.15814	0		1.35407	0
Cox19	COX19 cytochrome c oxidase assembly homolog (S. cerevisiae)	1.22123	0		1.12142	0
B230208H17Rik	RIKEN cDNA B230208H17 gene	1.17777	0		1.3766	0
Btaf1	BTAF1 RNA polymerase II, B-TFIID transcription factor-associated, (Mot1 homolog, S. cerevisiae)	1.1222	0		1.15599	0
Atp5j2	ATP synthase, H+ transporting, mitochondrial F0 complex, subunit F2	1.11148	0		1.17704	0
Stxbp5	syntaxin binding protein 5 (tomosyn)	1.17495	0		2.58982	0
Rpl12	ribosomal protein L12	1.42267	0		1.54003	0
Smek1	SMEK homolog 1, suppressor of mek1 (Dictyostelium)	1.159	0		1.51116	0
Exog	endo/exonuclease (5'-3'), endonuclease G-like	1.15874	0		1.35459	0
Usp32	ubiquitin specific peptidase 32	1.39668	0		1.17117	0
E2f8	E2F transcription factor 8	1.85163	0		1.21691	0
2700094K13Rik	RIKEN cDNA 2700094K13 gene	1.15715	0		1.32986	0
Dzip1l	DAZ interacting protein 1-like	1.23104	0		1.20452	0
Map3k10	mitogen-activated protein kinase kinase kinase 10	1.21363	0		1.25701	0
Ankdd1b	Ankyrin repeat and death domain containing 1B	1.29478	0		1.33638	0
Prpf4b	PRP4 pre-mRNA processing factor 4 homolog B (yeast)	1.25391	0		2.17616	0
Tmem194	transmembrane protein 194	1.19257	0		1.29207	0
Fbxo30	F-box protein 30	1.47525	0		1.44769	0
E130306D19Rik	RIKEN cDNA E130306D19 gene	1.14922	0		1.48431	0
Kctd3	potassium channel tetramerisation domain containing 3	1.2649	0		1.37851	0
Tmtc3	transmembrane and tetratricopeptide repeat containing 3	1.23704	0		1.29097	0
Lsm6	LSM6 homolog, U6 small nuclear RNA associated (S. cerevisiae)	1.12527	0		1.13112	0
Bcl2	B-cell leukemia/lymphoma 2	1.16672	0		1.58606	0
Setd5	SET domain containing 5	1.24179	0		1.28448	0
Marcksl1	MARCKS-like 1	1.35399	0		1.36769	0
Aldh18a1	aldehyde dehydrogenase 18 family, member A1	1.36131	0		1.14328	0
Gatad2b	GATA zinc finger domain containing 2B	1.1164	0		1.25953	0
Fam63a	family with sequence similarity 63, member A	1.37181	0		1.1289	2.636
Dis3l	DIS3 mitotic control homolog (S. cerevisiae)-like	1.20178	0		1.26069	0
Bicd2	bicaudal D homolog 2 (Drosophila)	1.2819	0		1.45219	0
Frs2	fibroblast growth factor receptor substrate 2	1.10107	0		1.49625	0
Eea1	early endosome antigen 1	1.18064	0		1.82897	0
Foxj3	forkhead box J3	1.16605	0		1.28513	0
Foxp2	forkhead box P2	1.73978	0		1.68347	0
Ankrd26	ankyrin repeat domain 26	1.1921	0		1.12173	0
Nfat5	nuclear factor of activated T-cells 5	1.27436	0		1.2448	0
Rpl7l1	ribosomal protein L7-like 1	1.33797	0		1.31707	0
Nhedc2	Na+/H+ exchanger domain containing 2	1.37235	0		1.16476	0
Serbp1	serpine1 mRNA binding protein 1	1.20972	0		3.18151	0
E330016A19Rik	RIKEN cDNA E330016A19 gene	1.68409	0		1.12038	0
Ninj1	ninjurin 1	1.25781	0		1.18101	0
Eya4	eyes absent 4 homolog (Drosophila)	1.17112	0		1.53199	0
Zfp563	zinc finger protein 563	1.32373	0		1.1317	0
Yipf5	Yip1 domain family, member 5	1.21458	0		1.10054	0
Bub1b	budding uninhibited by benzimidazoles 1 homolog, beta (S. cerevisiae)	1.43398	0		1.25081	0
Stmn1	stathmin 1	1.23446	0		1.10701	0
Polr1d	polymerase (RNA) I polypeptide D	1.2698	0		1.1952	0
Mrpl18	mitochondrial ribosomal protein L18	1.12162	0		1.21834	0
Cks1b	CDC28 protein kinase 1b	1.34959	0		1.28092	0
Gcdh	glutaryl-Coenzyme A dehydrogenase	1.25125	0		1.14312	0
Rangrf	RAN guanine nucleotide release factor	1.52356	0		1.23176	0
Nrbf2	nuclear receptor binding factor 2	1.13132	0		1.36592	0
Smc6	structural maintenance of chromosomes 6	1.18645	0		1.35036	0
E2f6	E2F transcription factor 6	1.24351	0		1.17557	0
Atg3	autophagy-related 3 (yeast)	1.12303	0		1.20576	0
Trappc5	trafficking protein particle complex 5	1.15551	0		1.27028	0
Sec22b	SEC22 vesicle trafficking protein homolog B (S. cerevisiae)	1.13616	0		1.1289	0
Mtf2	metal response element binding transcription factor 2	1.25299	0		1.54558	0
Akap2	A kinase (PRKA) anchor protein 2	1.28838	0		1.31696	0
D11Wsu99e	DNA segment, Chr 11, Wayne State University 99, expressed	1.16139	0		1.18805	0
Slk	STE20-like kinase (yeast)	1.19943	0		1.4744	0
Ccdc34	coiled-coil domain containing 34	1.30276	0		1.22167	0
Eps15l1	epidermal growth factor receptor pathway substrate 15-like 1	1.10018	0		1.11906	0
Pdcd6ip	programmed cell death 6 interacting protein	1.19684	0		1.12102	0
Idh2	isocitrate dehydrogenase 2 (NADP+), mitochondrial	1.44289	0		1.29388	0
Rbm14	RNA binding motif protein 14	1.19954	0		1.14568	0
Rdbp	RD RNA-binding protein	1.1738	0		1.11815	0
Bysl	bystin-like	1.22451	0		1.15918	0
Tle4	transducin-like enhancer of split 4, homolog of Drosophila E(spl)	2.11927	0		1.56965	0
Eif4e	eukaryotic translation initiation factor 4E	1.22104	0		1.22727	0
Uqcrfs1	ubiquinol-cytochrome c reductase, Rieske iron-sulfur polypeptide 1	1.1383	0		1.23573	0
Ifrd2	interferon-related developmental regulator 2	1.15567	0		1.16058	0
Txndc5	thioredoxin domain containing 5	1.11404	0		1.41581	0
Prkag2	protein kinase, AMP-activated, gamma 2 non-catalytic subunit	1.19126	0		1.43137	0
Gatad2a	GATA zinc finger domain containing 2A	1.11595	0		1.26483	0
Ftsjd1	FtsJ methyltransferase domain containing 1	1.22429	0		1.49922	0
Fyttd1	forty-two-three domain containing 1	1.14299	0		1.10541	0
Utp6	UTP6, small subunit (SSU) processome component, homolog (yeast)	1.24446	0		1.26064	0
Lrrc68	leucine rich repeat containing 68	1.1147	0		1.40737	0
Ahctf1	AT hook containing transcription factor 1	1.22492	0		1.4504	0
Plxnd1	plexin D1	1.31189	0		1.73488	0
Mtfr1	mitochondrial fission regulator 1	1.11978	0		1.1269	0
Gpx4	glutathione peroxidase 4	1.10107	0		1.25215	0
Dyrk1a	dual-specificity tyrosine-(Y)-phosphorylation regulated kinase 1a	1.46482	0		1.32605	0
Tmpo	thymopoietin	1.25603	0		1.36634	0
Eprs	glutamyl-prolyl-tRNA synthetase	1.11049	0		1.29231	0
Gspt1	G1 to S phase transition 1	1.20589	0		1.22302	0
Nup153	nucleoporin 153	1.19431	0		1.25504	0
Tex2	testis expressed gene 2	1.19831	0		1.26061	0
Cars	cysteinyl-tRNA synthetase	1.24381	0		1.30197	0
Nfya	nuclear transcription factor-Y alpha	1.34833	0		1.53991	0
Aak1	AP2 associated kinase 1	1.19461	0		1.3022	0
Socs6	suppressor of cytokine signaling 6	1.20239	0		2.11015	0
Cad	carbamoyl-phosphate synthetase 2, aspartate transcarbamylase, and dihydroorotase	1.27823	0		1.1164	0
Poc1b	POC1 centriolar protein homolog B (Chlamydomonas)	1.11073	0		1.20756	0
Kif18b	kinesin family member 18B	1.30313	0		1.45247	0
2810021J22Rik	RIKEN cDNA 2810021J22 gene	1.3376	0		1.16147	0
Rpl17	ribosomal protein L17	1.13011	0		1.30926	0
4921524J17Rik	RIKEN cDNA 4921524J17 gene	1.34252	0		1.29253	0
Cbx5	chromobox homolog 5 (Drosophila HP1a)	1.19024	0		1.63612	0
D10Wsu102e	DNA segment, Chr 10, Wayne State University 102, expressed	1.33683	0		1.88853	0
Hdac4	histone deacetylase 4	1.14993	0		1.55719	0
Arhgap29	Rho GTPase activating protein 29	1.60242	0		1.58405	0
Txlna	taxilin alpha	1.22199	0		1.30449	0
Sertad4	SERTA domain containing 4	1.51363	0		6.99949	0
Tacc1	transforming, acidic coiled-coil containing protein 1	1.4674	0		1.97731	0
2610101N10Rik	RIKEN cDNA 2610101N10 gene	1.20832	0		1.1078	0
Usp7	ubiquitin specific peptidase 7	1.1456	0		1.36509	0
Kif21a	kinesin family member 21A	1.72002	0		1.3918	0
Larp4	La ribonucleoprotein domain family, member 4	1.15592	0		1.2763	0
Ckb	creatine kinase, brain	4.44945	0		1.16036	0
Srpk1	serine/arginine-rich protein specific kinase 1	1.23797	0		1.21977	0
Lcor	ligand dependent nuclear receptor corepressor	1.17991	0		1.38573	0
2310028O11Rik	RIKEN cDNA 2310028O11 gene	1.18072	0		1.13319	0
Kif1b	kinesin family member 1B	2.20393	0		1.35707	0
Smarcc1	SWI/SNF related, matrix associated, actin dependent regulator of chromatin, subfamily c, member 1	1.28257	0		1.57695	0
Socs7	suppressor of cytokine signaling 7	1.17026	0		1.10531	0
Prdm15	PR domain containing 15	1.48233	0		1.10604	0
Gse1	genetic suppressor element 1	1.28179	0		1.58534	0
Ap2a2	adaptor protein complex AP-2, alpha 2 subunit	1.22587	0		1.69885	0
Syne1	synaptic nuclear envelope 1	1.34113	0		1.62889	0
Abl2	v-abl Abelson murine leukemia viral oncogene homolog 2 (arg, Abelson-related gene)	1.10846	0		1.34174	0
Slc35e2	solute carrier family 35, member E2	1.11392	0		1.16932	0
Rps3	ribosomal protein S3	1.13022	0		1.31971	0
Rufy3	RUN and FYVE domain containing 3	1.18797	0		1.48956	0
Fam149a	family with sequence similarity 149, member A	1.94853	0		1.29703	0
Zfp451	zinc finger protein 451	1.22906	0		1.73988	0
Cdca2	cell division cycle associated 2	1.39042	0		2.04395	0
Rrp1b	ribosomal RNA processing 1 homolog B (S. cerevisiae)	1.33927	0		1.35363	0
Pcdh7	protocadherin 7	1.23666	0		1.25565	0
Synm	synemin, intermediate filament protein	1.59704	0		2.61106	0
Chd1	chromodomain helicase DNA binding protein 1	1.13246	0		1.37254	0
BC030336	cDNA sequence BC030336	1.11392	0		1.15659	0
Zfp560	zinc finger protein 560	1.34511	0		1.13691	2.636
Slbp	stem-loop binding protein	1.1185	0		1.15428	0
Lnx2	ligand of numb-protein X 2	1.44934	0		1.12318	0
Ppp4c	protein phosphatase 4, catalytic subunit	1.10725	0		1.25231	0
Gna13	guanine nucleotide binding protein, alpha 13	1.17076	0		1.41408	0
Tars	threonyl-tRNA synthetase	1.12822	0		1.18871	0
Tmem48	transmembrane protein 48	1.68164	0		1.18151	0
Arid4b	AT rich interactive domain 4B (RBP1-like)	1.13929	0		1.50662	0
Nudcd3	NudC domain containing 3	1.12219	0		1.33049	0
Ankrd13a	ankyrin repeat domain 13a	1.12682	0		1.24797	0
Zfp280b	zinc finger protein 280B	1.11183	0		1.21322	0
Nr2f6	nuclear receptor subfamily 2, group F, member 6	1.12558	0		1.23009	0
Unc119b	unc-119 homolog B (C. elegans)	1.12553	0		1.13366	0
Ywhag	tyrosine 3-monooxygenase/tryptophan 5-monooxygenase activation protein, gamma polypeptide	1.34101	0		1.50187	0
Atp5d	ATP synthase, H+ transporting, mitochondrial F1 complex, delta subunit	1.13111	0		1.19399	0
Atf2	activating transcription factor 2	1.16713	0		1.81799	0
C2cd2l	C2 calcium-dependent domain containing 2-like	1.10348	0		1.33681	0
Fam125b	family with sequence similarity 125, member B	1.11135	0		1.15353	0
Wdr77	WD repeat domain 77	1.30247	0		1.66583	0
Prkaa2	protein kinase, AMP-activated, alpha 2 catalytic subunit	1.65641	0		1.31909	0
Rc3h1	RING CCCH (C3H) domains 1	1.13585	0		1.31667	0
Gng4	guanine nucleotide binding protein (G protein), gamma 4	1.41032	0		1.56786	0
Smtn	smoothelin	1.376	0		1.67125	0
Ndufab1	NADH dehydrogenase (ubiquinone) 1, alpha/beta subcomplex, 1	1.30899	0		1.32375	0
Pkdcc	protein kinase domain containing, cytoplasmic	1.14713	0		1.15302	2.636
Ube2g1	ubiquitin-conjugating enzyme E2G 1 (UBC7 homolog, C. elegans)	0.90237	0		0.900999	1.32589
Aldh3a2	aldehyde dehydrogenase family 3, subfamily A2	0.836108	0		0.903672	2.91016
Txnip	thioredoxin interacting protein	0.716658	0		0.749625	1.32589
Aqp1	aquaporin 1	0.384825	0		0.150048	1.32589
Man2b1	mannosidase 2, alpha B1	0.9058	0		0.805068	1.32589
Plin3	perilipin 3	0.843853	0		0.828736	1.32589
Ttc3	tetratricopeptide repeat domain 3	0.85003	0		0.827898	1.32589
Zfp239	zinc finger protein 239	0.51673	0		0.838544	1.32589
Smarcal1	SWI/SNF related matrix associated, actin dependent regulator of chromatin, subfamily a-like 1	0.894481	0		0.862089	1.32589
Slc40a1	solute carrier family 40 (iron-regulated transporter), member 1	0.327134	0		0.402634	1.32589
Bcap29	B-cell receptor-associated protein 29	0.902372	0		0.817836	1.32589
Glg1	golgi apparatus protein 1	0.835845	0		0.642579	1.32589
Gtf2h4	general transcription factor II H, polypeptide 4	0.841133	0		0.792482	1.32589
Srpk2	serine/arginine-rich protein specific kinase 2	0.770223	0		0.905787	1.32589
2310039H08Rik	RIKEN cDNA 2310039H08 gene	0.783779	0		0.741325	1.32589
Nfkbiz	nuclear factor of kappa light polypeptide gene enhancer in B-cells inhibitor, zeta	0.749288	0		0.607349	1.32589
Thumpd3	THUMP domain containing 3	0.849129	0		0.897463	1.32589
Trim13	tripartite motif-containing 13	0.468456	0		0.883408	1.32589
Ica1	islet cell autoantigen 1	0.853145	0		0.691905	1.32589
Slc19a2	solute carrier family 19 (thiamine transporter), member 2	0.573791	0		0.735848	1.32589
Ppp1r7	protein phosphatase 1, regulatory (inhibitor) subunit 7	0.805812	0		0.889223	1.32589
Eno3	enolase 3, beta muscle	0.791057	0		0.7837	1.32589
Atp5s	ATP synthase, H+ transporting, mitochondrial F0 complex, subunit s	0.791577	0		0.656231	1.32589
Itm2b	integral membrane protein 2B	0.896878	0		0.813279	1.32589
Eltd1	EGF, latrophilin seven transmembrane domain containing 1	0.768045	0		0.557529	1.32589
Nfu1	NFU1 iron-sulfur cluster scaffold homolog (S. cerevisiae)	0.882303	0		0.829734	1.32589
Ctsh	cathepsin H	0.736629	0		0.59597	1.32589
Sf3b1	splicing factor 3b, subunit 1	0.874863	0		0.850643	1.32589
Adcy9	adenylate cyclase 9	0.741245	0		0.832199	1.32589
Abhd6	abhydrolase domain containing 6	0.80803	0		0.883363	1.32589
Helb	helicase (DNA) B	0.65791	0		0.802182	1.32589
C80913	expressed sequence C80913	0.811332	0		0.892167	1.32589
Dcxr	dicarbonyl L-xylulose reductase	0.676634	0		0.731059	1.32589
Gtl3	gene trap locus 3	0.830547	0		0.906466	1.32589
Cdkn1b	cyclin-dependent kinase inhibitor 1B	0.772487	0		0.88002	2.32745
Nagk	N-acetylglucosamine kinase	0.814128	0		0.851435	1.32589
Fahd1	fumarylacetoacetate hydrolase domain containing 1	0.745957	0		0.634881	1.32589
1700010I14Rik	RIKEN cDNA 1700010I14 gene	0.776746	0		0.83703	1.32589
Nkain1	Na+/K+ transporting ATPase interacting 1	0.70945	0		0.623978	1.32589
Tmed7	Transmembrane emp24 protein transport domain containing 7	0.853145	0		0.695196	1.32589
Scp2	Sterol carrier protein 2, liver	0.766619	0		0.772928	1.32589
Rora	RAR-related orphan receptor alpha	0.681699	0		0.8032	1.32589
Mapk8	mitogen-activated protein kinase 8	0.812818	0		0.89061	1.32589
Zfp64	zinc finger protein 64	0.857064	0		0.8797	1.32589
Sertad3	SERTA domain containing 3	0.834329	0		0.896094	1.32589
H2-M3	histocompatibility 2, M region locus 3	0.642535	0		0.224074	1.32589
Zfp146	zinc finger protein 146	0.776573	0		0.712139	1.32589
Pla2g6	phospholipase A2, group VI	0.884593	0		0.862807	1.32589
Idh1	isocitrate dehydrogenase 1 (NADP+), soluble	0.88112	0		0.845421	1.32589
Ppt1	palmitoyl-protein thioesterase 1	0.765581	0		0.87811	1.32589
Mt1	metallothionein 1	0.657222	0		0.874936	1.32589
Ppap2a	phosphatidic acid phosphatase type 2A	0.853504	0		0.692204	1.32589
Pcdhb9	protocadherin beta 9	0.486801	0		0.267334	1.32589
Mga	MAX gene associated	0.758886	0		0.892717	2.91016
Ctr9	Ctr9, Paf1/RNA polymerase II complex component, homolog (S. cerevisiae)	0.820773	0		0.86533	1.32589
Rasa2	RAS p21 protein activator 2	0.889143	0		0.877685	1.32589
Xrn2	5'-3' exoribonuclease 2	0.775429	0		0.659367	1.32589
Trip4	thyroid hormone receptor interactor 4	0.883894	0		0.775246	1.32589
Igfbp3	insulin-like growth factor binding protein 3	0.735187	0		0.149174	1.32589
Cdk5rap3	CDK5 regulatory subunit associated protein 3	0.907768	0		0.884789	1.32589
Tmod3	tropomodulin 3	0.840608	0		0.884064	1.32589
Rilpl2	Rab interacting lysosomal protein-like 2	0.727877	0		0.786498	1.32589
Fam32a	family with sequence similarity 32, member A	0.78538	0		0.879269	1.32589
Ergic3	ERGIC and golgi 3	0.879407	0		0.738163	1.32589
Ifngr2	interferon gamma receptor 2	0.79237	0		0.867554	1.32589
Zdhhc14	zinc finger, DHHC domain containing 14	0.399983	0		0.888096	1.32589
Man2c1	mannosidase, alpha, class 2C, member 1	0.874819	0		0.704353	1.32589
Tor2a	torsin family 2, member A	0.903209	0		0.88386	1.32589
Wls	wntless homolog (Drosophila)	0.784273	0		0.898254	1.32589
Gm5617	predicted gene 5617	0.751933	0		0.513385	1.32589
Ttc33	tetratricopeptide repeat domain 33	0.827557	0		0.855533	1.32589
Pigc	phosphatidylinositol glycan anchor biosynthesis, class C	0.864599	0		0.752757	1.32589
Slc30a6	solute carrier family 30 (zinc transporter), member 6	0.859445	0		0.863681	1.32589
Pja2	praja 2, RING-H2 motif containing	0.809485	0		0.90151	1.32589
Bbs2	Bardet-Biedl syndrome 2 (human)	0.823573	0		0.719241	1.32589
Mtg1	mitochondrial GTPase 1 homolog (S. cerevisiae)	0.877267	0		0.78603	1.32589
Wdfy1	WD repeat and FYVE domain containing 1	0.331676	0		0.87925	1.32589
H2afj	H2A histone family, member J	0.858839	0		0.839767	1.32589
Rbm25	RNA binding motif protein 25	0.721397	0		0.773221	1.32589
Plekha5	pleckstrin homology domain containing, family A member 5	0.708984	0		0.705274	1.32589
Akr1b10	Aldo-keto reductase family 1, member B10 (aldose reductase)	0.665084	0		0.780368	1.32589
Enpp5	ectonucleotide pyrophosphatase/phosphodiesterase 5	0.64319	0		0.85572	1.32589
Hnrnpab	heterogeneous nuclear ribonucleoprotein A/B	0.775933	0		0.660448	1.32589
Lmbr1	limb region 1	0.848723	0		0.824191	1.32589
Bre	brain and reproductive organ-expressed protein	0.868292	0		0.771047	1.32589
Rnf11	ring finger protein 11	0.852466	0		0.867849	2.91016
Cc2d1a	coiled-coil and C2 domain containing 1A	0.845517	0		0.823009	1.32589
0610037L13Rik	RIKEN cDNA 0610037L13 gene	0.892469	0		0.865395	1.32589
Gnpda2	glucosamine-6-phosphate deaminase 2	0.798446	0		0.904077	1.32589
Endod1	endonuclease domain containing 1	0.693685	0		0.741285	1.32589
2610507B11Rik	RIKEN cDNA 2610507B11 gene	0.906013	0		0.858164	1.32589
Utrn	utrophin	0.729236	0		0.819065	1.32589
Plk2	polo-like kinase 2 (Drosophila)	0.696393	0		0.784853	1.32589
Lace1	lactation elevated 1	0.893656	0		0.870548	1.32589
4833442J19Rik	RIKEN cDNA 4833442J19 gene	0.717168	0		0.725309	1.32589
Tshz1	teashirt zinc finger family member 1	0.81687	0		0.813783	1.32589
Wdfy3	WD repeat and FYVE domain containing 3	0.87754	0		0.758386	1.32589
Cradd	CASP2 and RIPK1 domain containing adaptor with death domain	0.871396	0		0.856466	2.91016
Zfp1	zinc finger protein 1	0.745033	0		0.658983	1.32589
Pgm3	phosphoglucomutase 3	0.767599	0		0.820237	1.32589
Acbd5	acyl-Coenzyme A binding domain containing 5	0.865348	0		0.826403	1.32589
Ip6k2	inositol hexaphosphate kinase 2	0.613176	0		0.889753	1.32589
0610007C21Rik	RIKEN cDNA 0610007C21 gene	0.821078	0		0.77409	1.32589
Tmem14a	transmembrane protein 14A	0.857954	0		0.872261	1.32589
Zswim7	zinc finger, SWIM-type containing 7	0.704441	0		0.856304	1.32589
Thap3	THAP domain containing, apoptosis associated protein 3	0.764896	0		0.810912	1.32589
Ydjc	YdjC homolog (bacterial)	0.737111	0		0.576244	1.32589
Lpar6	lysophosphatidic acid receptor 6	0.76515	0		0.863322	1.32589
Bmyc	brain expressed myelocytomatosis oncogene	0.447834	0		0.90307	1.32589
Zc3h6	zinc finger CCCH type containing 6	0.419888	0		0.713227	1.32589
Atm	ataxia telangiectasia mutated homolog (human)	0.812999	0		0.896034	1.32589
Mett5d1	methyltransferase 5 domain containing 1	0.903665	0		0.840363	1.32589
Mt2	metallothionein 2	0.614132	0		0.797856	1.32589
Rabgap1l	RAB GTPase activating protein 1-like	0.798699	0		0.809672	2.91016
Nubpl	nucleotide binding protein-like	0.834698	0		0.827017	1.32589
Brd8	bromodomain containing 8	0.750294	0		0.550298	1.32589
Sfrs18	splicing factor, arginine/serine-rich 18	0.712355	0		0.854611	1.32589
Mthfd2l	methylenetetrahydrofolate dehydrogenase (NADP+ dependent) 2-like	0.899388	0		0.872622	2.32745
Zcchc4	zinc finger, CCHC domain containing 4	0.691818	0		0.841203	1.32589
Dnajc22	DnaJ (Hsp40) homolog, subfamily C, member 22	0.796953	0		0.745706	1.32589
1110014N23Rik	RIKEN cDNA 1110014N23 gene	0.904173	0		0.74699	1.32589
Ctbs	chitobiase, di-N-acetyl-	0.811481	0		0.576959	1.32589
Haghl	hydroxyacylglutathione hydrolase-like	0.879822	0		0.841418	1.32589
Ttc19	tetratricopeptide repeat domain 19	0.660684	0		0.745777	1.32589
Rwdd3	RWD domain containing 3	0.697815	0		0.821438	1.32589
Tpp2	tripeptidyl peptidase II	0.793031	0		0.893435	1.32589
Nudt7	nudix (nucleoside diphosphate linked moiety X)-type motif 7	0.695344	0		0.654546	1.32589
Agl	amylo-1,6-glucosidase, 4-alpha-glucanotransferase	0.783666	0		0.880727	1.32589
Ppp1cb	protein phosphatase 1, catalytic subunit, beta isoform	0.76163	0		0.67137	1.32589
Taf1b	TATA box binding protein (Tbp)-associated factor, RNA polymerase I, B	0.764759	0		0.881693	1.32589
Angel2	angel homolog 2 (Drosophila)	0.67393	0		0.887505	1.32589
Gbf1	golgi-specific brefeldin A-resistance factor 1	0.826836	0		0.899906	2.32745
Ptgr2	prostaglandin reductase 2	0.854177	0		0.71989	1.32589
Inpp5f	inositol polyphosphate-5-phosphatase F	0.823181	0		0.759063	1.32589
Adck2	aarF domain containing kinase 2	0.79231	0		0.820697	1.32589
Nlrx1	NLR family member X1	0.861159	0		0.854066	2.32745
Akap13	A kinase (PRKA) anchor protein 13	0.860138	0		0.583643	1.32589
Nisch	nischarin	0.670923	0		0.590845	1.32589
Nars2	asparaginyl-tRNA synthetase 2 (mitochondrial)(putative)	0.850952	0		0.842473	1.32589
Ppp2r5c	protein phosphatase 2, regulatory subunit B (B56), gamma isoform	0.820498	0		0.721385	1.32589
Gtdc1	glycosyltransferase-like domain containing 1	0.788108	0		0.755315	1.32589
Vldlr	very low density lipoprotein receptor	0.677695	0		0.619458	1.32589
Erbb3	v-erb-b2 erythroblastic leukemia viral oncogene homolog 3 (avian)	0.81167	0		0.882308	1.32589
Aga	aspartylglucosaminidase	0.789147	0		0.735386	1.32589
Alkbh5	alkB, alkylation repair homolog 5 (E. coli)	0.897085	0		0.85953	1.32589
Cpt1a	carnitine palmitoyltransferase 1a, liver	0.831829	0		0.777868	1.32589
Gas2l1	growth arrest-specific 2 like 1	0.847108	0		0.832965	1.32589
Armc8	armadillo repeat containing 8	0.776513	0		0.890669	1.32589
Supt3h	suppressor of Ty 3 homolog (S. cerevisiae)	0.775125	0		0.71777	1.32589
Plekhh1	pleckstrin homology domain containing, family H (with MyTH4 domain) member 1	0.660316	0		0.768408	1.32589
Plekhg1	pleckstrin homology domain containing, family G (with RhoGef domain) member 1	0.818407	0		0.805634	2.32745
Epas1	endothelial PAS domain protein 1	0.863611	0		0.611676	1.32589
1110003E01Rik	RIKEN cDNA 1110003E01 gene	0.766681	0		0.870164	1.32589
Ccdc85b	coiled-coil domain containing 85B	0.819715	0		0.652244	1.32589
Pcmtd1	protein-L-isoaspartate (D-aspartate) O-methyltransferase domain containing 1	0.75167	0		0.784711	1.32589
2210404J11Rik	RIKEN cDNA 2210404J11 gene	0.772305	0		0.799408	1.32589
Egfl7	EGF-like domain 7	0.893039	0		0.838407	2.32745
Atl3	atlastin GTPase 3	0.846764	0		0.903972	1.32589
Nudt18	nudix (nucleoside diphosphate linked moiety X)-type motif 18	0.807523	0		0.68238	1.32589
Scaper	S phase cyclin A-associated protein in the ER	0.793211	0		0.770353	1.32589
Zfp414	zinc finger protein 414	0.852879	0		0.903311	1.32589
A830010M20Rik	RIKEN cDNA A830010M20 gene	0.724665	0		0.861092	1.32589
AI314180	expressed sequence AI314180	0.903988	0		0.891013	1.32589
Trim14	tripartite motif-containing 14	0.734435	0		0.695278	1.32589
Lpp	LIM domain containing preferred translocation partner in lipoma	0.828256	0		0.882197	1.32589
2610005L07Rik	cadherin 11 pseudogene	0.83214	0		0.543602	1.32589
Fam100b	family with sequence similarity 100, member B	0.702041	0		0.810655	1.32589
Adck5	aarF domain containing kinase 5	0.747505	0		0.733983	1.32589
Luc7l2	LUC7-like 2 (S. cerevisiae)	0.749581	0		0.640607	1.32589
2810474O19Rik	RIKEN cDNA 2810474O19 gene	0.847444	0		0.908841	1.32589
A630033E08Rik	RIKEN cDNA A630033E08 gene	0.252932	0		0.764488	1.32589
Sept10	septin 10	0.841027	0		0.894901	1.32589
Prmt2	protein arginine N-methyltransferase 2	0.851703	0		0.746247	1.32589
Pgm2	phosphoglucomutase 2	0.556543	0		0.530882	1.32589
Fam116a	family with sequence similarity 116, member A	0.839855	0		0.84484	1.32589
Zfp770	zinc finger protein 770	0.757967	0		0.532833	1.32589
Lrrk1	leucine-rich repeat kinase 1	0.792577	0		0.539822	1.32589
Ednrb	endothelin receptor type B	0.482306	0		0.0744011	1.32589
Rnps1	ribonucleic acid binding protein S1	0.72428	0		0.577962	1.32589
Ikzf2	IKAROS family zinc finger 2	0.902965	0		0.888509	2.91016
Plec	plectin	0.646205	0		0.493597	1.32589
Derl1	Der1-like domain family, member 1	0.907728	0		0.904652	1.32589
Vps41	vacuolar protein sorting 41 (yeast)	0.841962	0		0.793636	1.32589
2310061I04Rik	RIKEN cDNA 2310061I04 gene	0.895916	0		0.573676	1.32589
Akr7a5	aldo-keto reductase family 7, member A5 (aflatoxin aldehyde reductase)	0.86491	0		0.803449	1.32589
Senp7	SUMO1/sentrin specific peptidase 7	0.892532	0		0.699984	1.32589
Hbp1	high mobility group box transcription factor 1	0.87913	0		0.696097	1.32589
Abi1	abl-interactor 1	0.905232	0		0.801555	1.32589
Atxn10	ataxin 10	0.809312	0		0.864889	1.32589
Prkar2b	protein kinase, cAMP dependent regulatory, type II beta	0.564347	0		0.685014	1.32589
Tet2	Tet oncogene family member 2	0.662456	0		0.69008	1.32589
Ube2h	ubiquitin-conjugating enzyme E2H	0.816113	0		0.807565	1.32589
Cltc	clathrin, heavy polypeptide (Hc)	0.801666	0		0.763018	1.32589
Mrps9	mitochondrial ribosomal protein S9	0.861634	0		0.887266	1.32589
Abhd4	abhydrolase domain containing 4	0.84224	0		0.759554	1.32589
Elf1	E74-like factor 1	0.681507	0		0.867704	1.32589
A230046K03Rik	RIKEN cDNA A230046K03 gene	0.8699	0		0.775428	1.32589
Rlf	rearranged L-myc fusion sequence	0.825721	0		0.863303	1.32589
Zkscan1	zinc finger with KRAB and SCAN domains 1	0.743617	0		0.315116	1.32589
Etnk1	ethanolamine kinase 1	0.560583	0		0.798514	1.32589
1700049G17Rik	RIKEN cDNA 1700049G17 gene	0.794019	0		0.582244	1.32589
Rnf217	ring finger protein 217	0.689048	0		0.866514	1.32589
4930420K17Rik	RIKEN cDNA 4930420K17 gene	0.786946	0		0.608021	1.32589
Fbxl7	F-box and leucine-rich repeat protein 7	0.55164	0		0.898021	1.32589
Prdm16	PR domain containing 16	0.899811	0		0.799676	1.32589
Rabep2	rabaptin, RAB GTPase binding effector protein 2	0.820971	0		0.694046	1.32589
Cdk13	cyclin-dependent kinase 13	0.624176	0		0.744957	1.32589
Mppe1	metallophosphoesterase 1	0.832529	0		0.676055	1.32589
D630037F22Rik	RIKEN cDNA D630037F22 gene	0.890564	0		0.560029	1.32589
Rai14	retinoic acid induced 14	0.640849	0		0.476954	1.32589
Atg4c	autophagy-related 4C (yeast)	0.688667	0		0.897553	1.32589
1810049H13Rik	RIKEN cDNA 1810049H13 gene	0.724865	0		0.579128	1.32589
Rbm26	RNA binding motif protein 26	0.744361	0		0.726588	1.32589
Tmco3	transmembrane and coiled-coil domains 3	0.604842	0		0.852577	1.32589
Ccdc76	coiled-coil domain containing 76	0.689811	0		0.367006	1.32589
Rpap1	RNA polymerase II associated protein 1	0.858239	0		0.767069	1.32589
Atxn2	Ataxin 2	0.671454	0		0.591791	1.32589
Dzip1	DAZ interacting protein 1	0.424684	0		0.512966	1.32589
Agxt2l2	alanine-glyoxylate aminotransferase 2-like 2	0.758208	0		0.871744	1.32589
Herc4	hect domain and RLD 4	0.601454	0		0.282954	1.32589
4930402E16Rik	RIKEN cDNA 4930402E16 gene	0.898123	0		0.905106	2.32745
Gpr107	G protein-coupled receptor 107	0.740531	0		0.35438	1.32589
Sec62	SEC62 homolog (S. cerevisiae)	0.79331	0		0.558189	1.32589
Kremen1	kringle containing transmembrane protein 1	0.7925	0		0.661352	1.32589
4921513D23Rik	RIKEN cDNA 4921513D23 gene	0.803098	0		0.535965	1.32589
Ube2d2	ubiquitin-conjugating enzyme E2D 2	0.853146	0		0.702827	1.32589
Steap2	six transmembrane epithelial antigen of prostate 2	0.889013	0		0.88689	2.32745
Gns	glucosamine (N-acetyl)-6-sulfatase	0.701754	0		0.831511	1.32589
Tcn2	transcobalamin 2	0.817149	0		0.714864	1.32589
Slu7	SLU7 splicing factor homolog (S. cerevisiae)	0.884788	0		0.822252	1.32589
Sfi1	Sfi1 homolog, spindle assembly associated (yeast)	0.671971	0		0.391595	1.32589
Dcaf11	DDB1 and CUL4 associated factor 11	0.873015	0		0.88034	1.32589
Adck4	aarF domain containing kinase 4	0.861003	0		0.900493	1.32589
Upp1	uridine phosphorylase 1	0.818615	0		0.396238	1.32589
Myo1b	myosin IB	0.712166	0		0.808445	1.32589
E330009J07Rik	RIKEN cDNA E330009J07 gene	0.830462	0		0.652237	1.32589
Ccdc91	coiled-coil domain containing 91	0.788832	0		0.789904	1.32589
Sh3d19	SH3 domain protein D19	0.843904	0		0.66328	1.32589
Cd68	CD68 antigen	0.73533	0		0.624696	1.32589
Chd1l	chromodomain helicase DNA binding protein 1-like	0.864087	0		0.870136	1.32589
Gadd45b	growth arrest and DNA-damage-inducible 45 beta	0.638803	0		0.843632	1.32589
Myo1h	myosin 1H	0.803039	0		0.797891	1.32589
Adamts1	a disintegrin-like and metallopeptidase (reprolysin type) with thrombospondin type 1 motif, 1	0.596722	0		0.766626	1.32589
Polg2	polymerase (DNA directed), gamma 2, accessory subunit	0.769242	0		0.875189	1.32589
Stx6	syntaxin 6	0.87304	0		0.715049	1.32589
Aptx	aprataxin	0.720431	0		0.824238	1.32589
Dock9	dedicator of cytokinesis 9	0.776492	0		0.789052	1.32589
Efcab7	EF-hand calcium binding domain 7	0.6428	0		0.718005	1.32589
1810020D17Rik	RIKEN cDNA 1810020D17 gene	0.783879	0		0.849548	1.32589
Zfand2b	zinc finger, AN1 type domain 2B	0.872659	0		0.891175	1.32589
Cbr4	carbonyl reductase 4	0.768063	0		0.888117	1.32589
Slc25a35	solute carrier family 25, member 35	0.762075	0		0.64421	1.32589
Nr2c2	nuclear receptor subfamily 2, group C, member 2	0.84817	0		0.883226	1.32589
Vps39	vacuolar protein sorting 39 (yeast)	0.89109	0		0.805469	1.32589
Loh12cr1	loss of heterozygosity, 12, chromosomal region 1 homolog (human)	0.831551	0		0.899113	1.32589
Hnrnpr	heterogeneous nuclear ribonucleoprotein R	0.849674	0		0.839052	1.32589
Col4a1	collagen, type IV, alpha 1	0.793558	0		0.514682	1.32589
Prpsap2	phosphoribosyl pyrophosphate synthetase-associated protein 2	0.85712	0		0.843793	1.32589
Mrps35	mitochondrial ribosomal protein S35	0.891028	0		0.886281	1.32589
AU040320	expressed sequence AU040320	0.873834	0		0.839507	1.32589
Wasl	Wiskott-Aldrich syndrome-like (human)	0.876782	0		0.844602	1.32589
Kdm5a	lysine (K)-specific demethylase 5A	0.829813	0		0.781941	1.32589
AI413582	expressed sequence AI413582	0.742988	0		0.810045	1.32589
Pcbd2	pterin 4 alpha carbinolamine dehydratase/dimerization cofactor of hepatocyte nuclear factor 1 alpha (TCF1) 2	0.848571	0		0.743716	1.32589
Dnm1l	dynamin 1-like	0.770286	0		0.797808	1.32589
Stoml1	stomatin-like 1	0.663755	0		0.80838	1.32589
Wdr11	WD repeat domain 11	0.879386	0		0.732898	1.32589
Slc16a13	solute carrier family 16 (monocarboxylic acid transporters), member 13	0.731889	0		0.854993	1.32589
Ube2i	ubiquitin-conjugating enzyme E2I	0.692651	0		0.790778	1.32589
Naa35	N(alpha)-acetyltransferase 35, NatC auxiliary subunit	0.826557	0		0.774157	1.32589
Amn1	antagonist of mitotic exit network 1 homolog (S. cerevisiae)	0.866846	0		0.904765	1.32589
Pfkl	phosphofructokinase, liver, B-type	0.687874	0		0.820553	1.32589
Pter	phosphotriesterase related	0.748968	0		0.658392	1.32589
Scarb2	scavenger receptor class B, member 2	0.810533	0		0.831926	1.32589
Efha1	EF hand domain family A1	0.895368	0		0.896839	1.32589
Mogat2	monoacylglycerol O-acyltransferase 2	0.653847	0		0.469812	1.32589
Phf15	PHD finger protein 15	0.741699	0		0.550675	1.32589
Nqo2	NAD(P)H dehydrogenase, quinone 2	0.801007	0		0.754569	1.32589
Tbcd	tubulin-specific chaperone d	0.849784	0		0.838467	1.32589
Bbs4	Bardet-Biedl syndrome 4 (human)	0.801435	0		0.894502	1.32589
Bace1	beta-site APP cleaving enzyme 1	0.719142	0		0.687295	1.32589
Vgll4	vestigial like 4 (Drosophila)	0.726968	0		0.873964	1.32589
Zbed6	zinc finger, BED domain containing 6	0.815348	0		0.684726	1.32589
D6Wsu116e	DNA segment, Chr 6, Wayne State University 116, expressed	0.821765	0		0.773123	1.32589
Serinc3	serine incorporator 3	0.78652	0		0.819488	1.32589
Zmynd8	zinc finger, MYND-type containing 8	0.80231	0		0.565971	1.32589
Jhdm1d	jumonji C domain-containing histone demethylase 1 homolog D (S. cerevisiae)	0.802413	0		0.904129	1.32589
2610002J02Rik	RIKEN cDNA 2610002J02 gene	0.904463	0		0.644366	1.32589
Fut8	fucosyltransferase 8	0.692259	0		0.761827	2.32745
Mvp	major vault protein	0.812284	0		0.723937	1.32589
Nedd4l	neural precursor cell expressed, developmentally down-regulated gene 4-like	0.724011	0		0.815685	1.32589
2310035C23Rik	RIKEN cDNA 2310035C23 gene	0.756405	0		0.766134	1.32589
Ambra1	autophagy/beclin 1 regulator 1	0.885144	0		0.795174	1.32589
Rnf216	Ring finger protein 216	0.864087	0		0.624258	1.32589
R3hdm1	R3H domain 1 (binds single-stranded nucleic acids)	0.776158	0		0.871672	1.32589
Crebbp	CREB binding protein	0.845452	0		0.54251	1.32589
Trim2	tripartite motif-containing 2	0.861281	0		0.719476	1.32589
Cyfip1	cytoplasmic FMR1 interacting protein 1	0.864129	0		0.720018	1.32589
Rps6kb1	ribosomal protein S6 kinase, polypeptide 1	0.751994	0		0.564068	1.32589
Zdhhc13	Zinc finger, DHHC domain containing 13	0.797532	0		0.733114	1.32589
Exoc6	exocyst complex component 6	0.758843	0		0.868937	1.32589
Ppip5k1	diphosphoinositol pentakisphosphate kinase 1	0.864137	0		0.819694	1.32589
Mfsd9	major facilitator superfamily domain containing 9	0.770163	0		0.561143	1.32589
Homer1	homer homolog 1 (Drosophila)	0.850709	0		0.681604	1.32589
Cln8	ceroid-lipofuscinosis, neuronal 8	0.862526	0		0.79784	1.32589
