# Supplementary material for: Expression of Tumor Necrosis Factor-Alpha-Mediated Genes Predicts Recurrence-Free Survival in Lung Cancer
Source: PLoS One. 2014 Dec 30;9(12):e115945. doi: 10.1371/journal.pone.0115945 (PMC4280165; doi:10.1371/journal.pone.0115945)
Supplement: S2 Table — The top 10 PANTHER pathways associated with the dysregulated genes in TNF-α/TNFR KO mice. (XLSX) [file pone.0115945.s004.xlsx]

## Sheet: Sheet1
Pathway	P-value	Probe set ID in Affymetrix Mouse Genome 430 2.0 Array
EGF receptor signaling pathway	0.0286817	1434649_AT, 1426384_A_AT, 1422785_AT, 1425419_A_AT, 1428830_AT, 1416657_AT, 1434206_S_AT, 1455181_AT, 1420817_AT, 1420932_AT, 1434606_AT, 1424346_AT, 1422407_S_AT
FGF signaling pathway	0.042011	1422785_AT, 1455181_AT, 1426384_A_AT, 1437891_AT, 1425419_A_AT, 1416657_AT, 1420932_AT, 1420817_AT, 1421841_AT, 1422407_S_AT, 1424346_AT, 1434206_S_AT
p53 pathway by glucose deprivation	0.123304	1416657_AT, 1451140_S_AT, 1459951_AT, 1434766_AT
Pyruvate metabolism	0.124315	1444186_AT, 1451666_AT, 1422577_AT, 1422578_AT, 1425326_AT
TCA cycle	0.139471	1422433_S_AT, 1450048_A_AT, 1422577_AT, 1422578_AT
Interferon-gamma signaling pathway	0.164997	1452764_AT, 1420932_AT, 1423557_AT, 1455402_AT
PI3 kinase pathway	0.178017	1428353_AT, 1426384_A_AT, 1452753_AT, 1416657_AT, 1438232_AT, 1420817_AT, 1428354_AT, 1459951_AT, 1438220_AT, 1440108_AT, 1422407_S_AT
Apoptosis signaling pathway	0.242425	1422452_AT, 1425686_AT, 1416657_AT, 1427559_A_AT, 1427083_A_AT, 1416880_AT, 1420932_AT, 1436022_AT, 1437122_AT, 1457687_AT
Ubiquitin proteasome pathway	0.250675	1415688_AT, 1417032_AT, 1416682_AT, 1457374_AT, 1445885_AT, 1438971_X_AT
TGF-beta signaling pathway	0.255002	1428353_AT, 1459804_AT, 1452753_AT, 1427559_A_AT, 1438232_AT, 1420932_AT, 1428354_AT, 1426373_AT, 1438220_AT, 1440108_AT, 1433606_AT, 1422407_S_AT
Note: The P-values were computed by Fisher's exact test
