# Supplementary material for: Expression of Tumor Necrosis Factor-Alpha-Mediated Genes Predicts Recurrence-Free Survival in Lung Cancer
Source: PLoS One. 2014 Dec 30;9(12):e115945. doi: 10.1371/journal.pone.0115945 (PMC4280165; doi:10.1371/journal.pone.0115945)
Supplement: S4 Table — The GO biological process terms associated with the TNF-α-mediated genes that are dysregulated in tumor tissues. (XLSX) [file pone.0115945.s006.xlsx]

## Sheet: Sheet1
GO term	P-value	Genes
GO:0044265~cellular macromolecule catabolic process	0.00205927	TBL1XR1, ABCE1, DERL1, KIAA0368, UBE2G1, GTF2H4, UBE2I, UBE2H, ANAPC11, HERC1, ATM, PJA2, CYLD, G2E3, DCP1A, RNF11, CAND1, NEDD4L, FBXL14, CLN8, USP32
GO:0009057~macromolecule catabolic process	0.00217188	AGA, TBL1XR1, ABCE1, DERL1, KIAA0368, UBE2G1, GTF2H4, UBE2I, UBE2H, ANAPC11, HERC1, ATM, PJA2, CYLD, G2E3, DCP1A, RNF11, CAND1, NEDD4L, FBXL14, CLN8, USP32
GO:0006418~tRNA aminoacylation for protein translation	0.00346193	IARS, TARS, EPRS, YARS2, POLG2
GO:0043038~amino acid activation	0.00346193	IARS, TARS, EPRS, YARS2, POLG2
GO:0043039~tRNA aminoacylation	0.00346193	IARS, TARS, EPRS, YARS2, POLG2
GO:0006511~ubiquitin-dependent protein catabolic process	0.00590167	TBL1XR1, CYLD, DERL1, KIAA0368, UBE2G1, RNF11, UBE2I, ANAPC11, UBE2H, USP32
GO:0006081~cellular aldehyde metabolic process	0.00631519	AKR7A2, IDH2, IDH1, ALDH3A2
GO:0044257~cellular protein catabolic process	0.00820217	TBL1XR1, DERL1, KIAA0368, UBE2G1, UBE2I, UBE2H, ANAPC11, HERC1, PJA2, CYLD, G2E3, RNF11, CAND1, NEDD4L, FBXL14, CLN8, USP32
GO:0051260~protein homooligomerization	0.00953499	NACC2, PCBD2, ATL3, LNX2, SKI, CBR4
GO:0030163~protein catabolic process	0.0108363	TBL1XR1, DERL1, KIAA0368, UBE2G1, UBE2I, UBE2H, ANAPC11, HERC1, PJA2, CYLD, G2E3, RNF11, CAND1, NEDD4L, FBXL14, CLN8, USP32
GO:0019941~modification-dependent protein catabolic process	0.0117863	TBL1XR1, DERL1, KIAA0368, UBE2G1, UBE2I, UBE2H, ANAPC11, HERC1, PJA2, CYLD, G2E3, RNF11, CAND1, NEDD4L, FBXL14, USP32
GO:0043632~modification-dependent macromolecule catabolic process	0.0117863	TBL1XR1, DERL1, KIAA0368, UBE2G1, UBE2I, UBE2H, ANAPC11, HERC1, PJA2, CYLD, G2E3, RNF11, CAND1, NEDD4L, FBXL14, USP32
GO:0051603~proteolysis involved in cellular protein catabolic process	0.0170127	TBL1XR1, DERL1, KIAA0368, UBE2G1, UBE2I, UBE2H, ANAPC11, HERC1, PJA2, CYLD, G2E3, RNF11, CAND1, NEDD4L, FBXL14, USP32
GO:0070647~protein modification by small protein conjugation or removal	0.0220271	SUPT3H, G2E3, RNF11, CAND1, ANAPC11, NEDD4L, UBE2H
GO:0016567~protein ubiquitination	0.0232191	G2E3, RNF11, CAND1, ANAPC11, NEDD4L, UBE2H
GO:0006097~glyoxylate cycle	0.0270188	IDH2, IDH1
GO:0051259~protein oligomerization	0.0315108	NACC2, PCBD2, ATL3, LNX2, SKI, CBR4, PARVA
GO:0007030~Golgi organization	0.032616	SYNE1, GORASP2, ATL3
GO:0032446~protein modification by small protein conjugation	0.0342266	G2E3, RNF11, CAND1, ANAPC11, NEDD4L, UBE2H
GO:0010629~negative regulation of gene expression	0.0427084	TBL1XR1, NACC2, E2F6, CCDC85B, XPO5, SKI, UBE2I, PHF12, CBX5, HDAC4, SND1, LCOR, HNRNPAB
GO:0006892~post-Golgi vesicle-mediated transport	0.0442946	VPS13A, SH3D19, CLTC, STEAP2
GO:0051301~cell division	0.0488371	CKS1B, SEH1L, UBE2I, ANAPC11, PDCD6IP, CDK4, SEPT10, NUP43, TACC1
Note: The P-values were computed by Fisher's exact test
